# Supplementary material for: Influence of C60 Nanofilm on the Expression of Selected Markers of Mesenchymal–Epithelial Transition in Hepatocellular Carcinoma
Source: Cancers (Basel). 2023 Nov 23;15(23):5553. doi: 10.3390/cancers15235553 (PMC10705132; doi:10.3390/cancers15235553)
Supplement: Supplementary file 1 [file cancers-15-05553-s001.zip]

Archive with 1 entries (1 files):
- cancers-2709985-supplementary.pdf
